# Supplementary material for: The TCP transcription factor HvTB2 heterodimerizes with VRS5 and controls spike architecture in barley
Source: Plant Reprod. 2022 Mar 7;35(3):205–20. doi: 10.1007/s00497-022-00441-8 (PMC9352630; doi:10.1007/s00497-022-00441-8)
Supplement: Supplementary file 1 — Supplementary file1 (XLSX 73 kb) [file 497_2022_441_MOESM1_ESM.xlsx]

## Sheet: Table S1
Supplementary Table 1 . Genomic location of TCP transcription factors in barley
	Gene name	GeneID (Morex V3. 2021)	GeneID (IBSC 2019)	GeneID (IBSC 2016)	GeneID (IBSC 2012)	GeneID (NCBI)	Morex contig	Chr	Location		Chr	Position (cM)
									start	stop
class I	HvTCP3	HORVU.MOREX.r3.3HG0311460.1	HORVU.MOREX.r2.3HG0260090.1	HORVU3Hr1G095400	MLOC_65229	AK360285	morex_contig_499326	3H	585896867	585897901	5H	86.5
	HvTCP4	HORVU.MOREX.r3.6HG0597730.1	HORVU.MOREX.r2.6HG0495460.1	HORVU6Hr1G059930	MLOC_23537	#NA	morex_contig_162492	6H	394737279	394737872	6H	53.6
	HvTCP5	HORVU.MOREX.r3.6HG0615130.1	HORVU.MOREX.r2.6HG0510040.1	HORVU6Hr1G075650	MLOC_56205	AK364135	morex_contig_40631	6H	514729493	514730701	6H	71.2
	HvTCP7	HORVU.MOREX.r3.6HG0632850.1	HORVU.MOREX.r2.6HG0525570.1	HORVU6Hr1G093960	MLOC_17279.1	AK374835	morex_contig_1641214	6H	580313306	580336891	#NA	#NA
	HvTCP9	HORVU.MOREX.r3.2HG0102490.1	HORVU.MOREX.r2.2HG0084290.1	HORVU2Hr1G007850	MLOC_61513	AK372737	morex_contig_45584	2H	13634145	13634615	2H	10.5
	HvTCP10	HORVU.MOREX.r3.2HG0183310.1	HORVU.MOREX.r2.2HG0151640.1	HORVU2Hr1G090640	MLOC_72393.1	#NA	morex_contig_61567	2H	575769423	575770031	2H	74.2
	HvTCP12	HORVU.MOREX.r3.7HG0666250.1	HORVU.MOREX.r2.7HG0552760.1	HORVU7Hr1G038130	MLOC_60577	AK369615	morex_contig_44546	7H	88593823	88595025	7H	62.2
	HvTCP16	HORVU.MOREX.r3.5HG0530230.1	HORVU.MOREX.r2.5HG0441110.1	HORVU5Hr1G117990	MLOC_49381	#NA	morex_contig_34066	5H	582627165	582628238	#NA	#NA
	HvTCP18	HORVU.MOREX.r3.5HG0497460.1	HORVU.MOREX.r2.5HG0412640.1	HORVU5Hr1G080210	MLOC_44011	#NA	morex_contig_273835	5H	503249879	503250877	#NA	#NA
	HvTCP20	HORVU.MOREX.r3.4HG0348800.1	HORVU.MOREX.r2.4HG0290970.1	HORVU4Hr1G019380	MLOC_60364.1	AK361002	morex_contig_44317	4H	91178104	91179258	#NA	#NA
	HvTCP22	HORVU.MOREX.r3.5HG0454540.1	HORVU.MOREX.r2.5HG0376280.1	HORVU5Hr1G035980	MLOC_43775	AK355813	morex_contig_272631	5H	253350552	253352280	5H	43.4
class II CIN	HvTCP1	HORVU.MOREX.r3.3HG0245560.1	HORVU.MOREX.r2.3HG0203860.1	HORVU3Hr1G028240	MLOC_68285	AK376641	morex_contig_54522	3H	108417020	108418387	3H	49.3
	HvTCP2	HORVU.MOREX.r3.3HG0290910.1	HORVU.MOREX.r2.3HG0241750.1	HORVU3Hr1G073830	MLOC_14785	AK249715	morex_contig_1569020	3H	504518283	504519119	#NA	#NA
	HvTCP8	HORVU.MOREX.r3.5HG0516680.1	HORVU.MOREX.r2.5HG0429280.1	HORVU5Hr1G103400	MLOC_63989	#NA	morex_contig_48246	5H	551044691	551045893	5H	136.8
	HvTCP11	HORVU.MOREX.r3.1HG0077830.1	HORVU.MOREX.r2.1HG0063230.1	HORVU1Hr1G077080	MLOC_70266	AK359359	morex_contig_57702	1H	484059489	484060367	#NA	#NA
	HvTCP14	HORVU.MOREX.r3.2HG0152890.1	HORVU.MOREX.r2.2HG0125810.1	HORVU2Hr1G060120	MLOC_10214	AK370348	morex_contig_1558634	2H	358052420	358053658	2H	58.7
	HvTCP21	HORVU.MOREX.r3.5HG0426840.1	HORVU.MOREX.r2.5HG0354620.1	HORVU5Hr1G008340	MLOC_72581	#NA	morex_contig_61927	5H	17063434	17064321	5H	30.8
class II CYC/TB1/BAD1	HvTCP15	HORVU.MOREX.r3.2HG0097880.1	HORVU.MOREX.r2.2HG0080750.1	HORVU2Hr1G003020	MLOC_58142	#NA	morex_contig_42387	2H	5405005	5405601	2H	6.4
	HvTB2|HvTCP17|INT-H|COM1|BD1	HORVU.MOREX.r3.5HG0479720.1	HORVU.MOREX.r2.5HG0397500.1	HORVU5Hr1G061270	MLOC_4614	#NA	morex_contig_135325	5H	434372561	434373382	5H	51.6
class II CYC/TB1	HvTB1-like	NA	HORVU.MOREX.r2.5HG0349550.1	HORVU5Hr1G000490	MLOC_63697	#NA	morex_contig_47872	5H	1691559	1692431	5H	0.97
	VRS5(HvTB1)	HORVU.MOREX.r3.4HG0336720.1	HORVU.MOREX.r2.4HG0280760.1	HORVU4Hr1G007040	MLOC_70116	#NA	morex_contig_5747	4H	16545975	16547048	4H	25.8

## Sheet: Table S2
Supplementary Table 2 . Gene names and identifiers used to construct the TCP phylogenetic tree (Figure 1)
* In case of multiple spice variants, the exon number for only one splice variant is shown.
	name	Gene ID	class
Arabidopsis	AtTCP11	AT2G37000	class I
Arabidopsis	AtTCP14	AT3G47620	class I
Arabidopsis	AtTCP15	AT1G69690	class I
Arabidopsis	AtTCP16	AT3G45150	class I
Arabidopsis	AtTCP19	AT5G51910	class I
Arabidopsis	AtTCP20	AT3G27010	class I
Arabidopsis	AtTCP21	AT5G08330	class I
Arabidopsis	AtTCP22	AT1G72010	class I
Arabidopsis	AtTCP23	AT1G35560	class I
Arabidopsis	AtTCP6	AT5G41030	class I
Arabidopsis	AtTCP7	AT5G23280	class I
Arabidopsis	AtTCP8	AT1G58100	class I
Arabidopsis	AtTCP9	AT2G45680	class I
Arabidopsis	AtTCP10	AT2G31070	class II, CIN
Arabidopsis	AtTCP13/PTF1	AT3G02150	class II, CIN
Arabidopsis	AtTCP17	AT5G08070	class II, CIN
Arabidopsis	AtTCP2	AT4G18390	class II, CIN
Arabidopsis	AtTCP24	AT1G30210	class II, CIN
Arabidopsis	AtTCP3	AT1G53230	class II, CIN
Arabidopsis	AtTCP4	AT3G15030	class II, CIN
Arabidopsis	AtTCP5	AT5G60970	class II, CIN
Arabidopsis	AtTCP1	AT1G67260	class II, CYC/TB1
Arabidopsis	AtTCP12/ BRC2	AT1G68800	class II, CYC/TB1
Arabidopsis	AtTCP18/BRC1	AT3G18550	class II, CYC/TB1
Barley	HvTCP10	HORVU.MOREX.r2.2HG0151640.1	class I
Barley	HvTCP12	HORVU.MOREX.r2.7HG0552760.1	class I
Barley	HvTCP16	HORVU.MOREX.r2.5HG0441110.1	class I
Barley	HvTCP18	HORVU.MOREX.r2.5HG0412640.1	class I
Barley	HvTCP20	HORVU.MOREX.r2.4HG0290970.1	class I
Barley	HvTCP22	HORVU.MOREX.r2.5HG0376280.1	class I
Barley	HvTCP3	HORVU.MOREX.r2.3HG0260090.1	class I
Barley	HvTCP4	HORVU.MOREX.r2.6HG0495460.1	class I
Barley	HvTCP5	HORVU.MOREX.r2.6HG0510040.1	class I
Barley	HvTCP7	HORVU6Hr1G093960	class I
Barley	HvTCP9	HORVU.MOREX.r2.2HG0084290.1	class I
Barley	HvTCP1	HORVU.MOREX.r2.3HG0203860.1	class II, CIN
Barley	HvTCP11	HORVU.MOREX.r2.1HG0063230.1	class II, CIN
Barley	HvTCP14	HORVU.MOREX.r2.2HG0125810.1	class II, CIN
Barley	HvTCP2	HORVU.MOREX.r2.3HG0241750.1	class II, CIN
Barley	HvTCP21	HORVU.MOREX.r2.5HG0354620.1	class II, CIN
Barley	HvTCP8	HORVU.MOREX.r2.5HG0429280.1	class II, CIN
Barley	HvTB1-like	HORVU.MOREX.r2.5HG0349550.1	class II, CYC/TB1
Barley	HvTCP15	HORVU.MOREX.r2.2HG0080750.1	class II, CYC/TB1
Barley	HvTCP17|HvTB2	HORVU.MOREX.r2.5HG0397500.1	class II, CYC/TB1
Barley	VRS5(HvTB1)	HORVU.MOREX.r2.4HG0280760.1	class II, CYC/TB1
Maize	ZmTCP15	GRMZM2G078077	class I
Maize	ZmTCP16	GRMZM2G003944	class I
Maize	ZmTCP19	GRMZM2G445944	class I
Maize	ZmTCP21	GRMZM2G142751	class I
Maize	ZmTCP26	GRMZM2G113888	class I
Maize	ZmTCP27	GRMZM2G096610	class I
Maize	ZmTCP29	GRMZM2G465091	class I
Maize	ZmTCP30	GRMZM2G092214	class I
Maize	ZmTCP31	GRMZM2G093895	class I
Maize	ZmTCP32	GRMZM2G178603	class I
Maize	ZmTCP33	AC199782.5_FG003	class I
Maize	ZmTCP34	GRMZM2G034638	class I
Maize	ZmTCP35	GRMZM2G107031	class I
Maize	ZmTCP36	GRMZM2G077755	class I
Maize	ZmTCP37	GRMZM2G089638	class I
Maize	ZmTCP38	GRMZM2G416524	class I
Maize	ZmTCP39	AC213524.3_FG003	class I
Maize	ZmTCP03	GRMZM2G115516	class II, CIN
Maize	ZmTCP08	GRMZM2G020805	class II, CIN
Maize	ZmTCP09	AC205574.3_FG006	class II, CIN
Maize	ZmTCP10	GRMZM2G166946	class II, CIN
Maize	ZmTCP17	GRMZM2G089361	class II, CIN
Maize	ZmTCP22	GRMZM2G120151	class II, CIN
Maize	ZmTCP24	GRMZM2G015037	class II, CIN
Maize	ZmTCP25	GRMZM2G035944	class II, CIN
Maize	ZmTCP40	GRMZM2G148022	class II, CIN
Maize	ZmTCP41	GRMZM2G180568	class II, CIN
Maize	ZmTCP01	GRMZM2G166687	class II, CYC/TB1
Maize	ZmTCP02 |ZmTB1	AC233950.1_FG002	class II, CYC/TB1
Maize	ZmTCP04	AC234521.1_FG006	class II, CYC/TB1
Maize	ZmTCP05|ZmBAD1	GRMZM2G110242	class II, CYC/TB1
Maize	ZmTCP06	GRMZM2G088440	class II, CYC/TB1
Maize	ZmTCP07	GRMZM2G414114	class II, CYC/TB1
Maize	ZmTCP11	GRMZM2G055024	class II, CYC/TB1
Maize	ZmTCP12	GRMZM2G062711	class II, CYC/TB1
Maize	ZmTCP13	GRMZM2G060319	class II, CYC/TB1
Maize	ZmTCP14	GRMZM2G135461	class II, CYC/TB1
Maize	ZmTCP18|ZmBRC2	AC190734.2_FG003	class II, CYC/TB1
Maize	ZmTCP20	GRMZM2G031905	class II, CYC/TB1
Maize	ZmTCP23	GRMZM2G064628	class II, CYC/TB1
Maize	ZmTCP28	GRMZM2G458087	class II, CYC/TB1
Maize	ZmTCP42	GRMZM2G359599	class II, CYC/TB1
Maize	ZmTCP43	GRMZM2G424261	class II, CYC/TB1
Maize	ZmTCP44	GRMZM2G170232	class II, CYC/TB1
Maize	ZmTCP45	GRMZM2G454571	class II, CYC/TB1
Maize	ZmTCP46	GRMZM5G824514	class II, CYC/TB1
Rice	OsTCP03	Os01g69980	class I
Rice	OsTCP04	Os02g42380	class I
Rice	OsTCP05	Os02g51280	class I
Rice	OsTCP09	Os04g11830	class I
Rice	OsTCP10	Os04g44440	class I
Rice	OsTCP12 (Also reffered to as OsTCP19)	Os06g12230	class I
Rice	OsTCP16	Os08g43160	class I
Rice	OsTCP18	Os09g34950	class I
Rice	OsTCP20	Os11g07460	class I
Rice	OsTCP22	Os12g07480	class I
Rice	OsTCP01	Os01g11550	class II, CIN
Rice	OsTCP02	Os01g55750	class II, CIN
Rice	OsTCP06	Os02g51310	class II, CIN
Rice	OsTCP08	Os03g57190	class II, CIN
Rice	OsTCP11	Os05g43760	class II, CIN
Rice	OsTCP13	Os07g04510	class II, CIN
Rice	OsTCP14	Os07g05720	class II, CIN
Rice	OsTCP21	Os12g02090	class II, CIN
Rice	OsTCP23	Os12g42190	class II, CIN
Rice	OsTCP07	Os03g49880	class II, CYC/TB1
Rice	OsTCP15	Os08g33530	class II, CYC/TB1
Rice	OsTCP17|OsTB2	Os09g24480	class II, CYC/TB1
Wheat	TaPCF1.A	TraesCSU01G021700LC.	class I
Wheat	TaPCF1.B	TraesCS2B02G062900.1	class I
Wheat	TaPCF1.D	TraesCS2D02G049400.1	class I
Wheat	TaPCF2.A	TraesCS4A02G355900.1	class I
Wheat	TaPCF2.B	TraesCS5B02G516200.1	class I
Wheat	TaPCF2.D	TraesCS5D02G516300.1	class I
Wheat	TaPCF3.A	TraesCS4A02G222700.1	class I
Wheat	TaPCF3.B	TraesCS4B02G093700.1	class I
Wheat	TaPCF3.D	TraesCS4D02G090500.1	class I
Wheat	TaTCP17.A	TraesCS2A02G376000.1	class I
Wheat	TaTCP17.B	TraesCS2B02G392900.1	class I
Wheat	TaTCP17.D	TraesCS2D02G372200.1	class I
Wheat	TaTCP19.B	TraesCS7B02G091900.1	class I
Wheat	TaTCP19.D	TraesCS7D02G187600.1	class I
Wheat	TaTCP25.A	TraesCS5A02G309300.1	class I
Wheat	TaTCP25.B	TraesCS5B02G310000.1	class I
Wheat	TaTCP25.D	TraesCS5D02G316300.1	class I
Wheat	TaTCP28.A	TraesCS5A02G121800.1	class I
Wheat	TaTCP28.B	TraesCS5B02G117100.1	class I
Wheat	TaTCP28.D	TraesCS5D02G199700LC	class I
Wheat	TaTCP29.A	TraesCS6A02G412800.1	class I
Wheat	TaTCP29.B	TraesCS6B02G462100.1	class I
Wheat	TaTCP29.D	TraesCS6D02G397000.1	class I
Wheat	TaTCP6.A	TraesCS3A02G436100.1	class I
Wheat	TaTCP6.B	TraesCS3B02G470700.1	class I
Wheat	TaTCP6.D	TraesCS3D02G428700.1	class I
Wheat	TaTCP7.A	TraesCS6A02G233800.1	class I
Wheat	TaTCP7.B	TraesCS6B02G262600.1	class I
Wheat	TaTCP7.D	TraesCS6D02G216100.1	class I
Wheat	TaTCP9.A	TraesCS6A02G306500.1	class I
Wheat	TaTCP9.B	TraesCS6B02G334900.1	class I
Wheat	TaTCP9.D	TraesCS6D02G285600.1	class I
Wheat	TaTCP19.A	TraesCS7A02G244300LC	class I, removed from analysis, truncated
Wheat	TaPCF5.A	TraesCS3A02G140100.1	class II, CIN
Wheat	TaPCF5.B	TraesCS3B02G164500.1	class II, CIN
Wheat	TaPCF5.D	TraesCS3D02G146900.1	class II, CIN
Wheat	TaPCF6.A	TraesCS5A02G423900.1	class II, CIN
Wheat	TaPCF6.B	TraesCS5B02G426200.1	class II, CIN
Wheat	TaPCF6.D	TraesCS5D02G432500.1	class II, CIN
Wheat	TaPCF8.A	TraesCS5A02G031900.1	class II, CIN
Wheat	TaPCF8.B	TraesCS5B02G032000.1	class II, CIN
Wheat	TaPCF8.D	TraesCS5D02G040100.1	class II, CIN
Wheat	TaTCP18.A	TraesCS1A02G332600.1	class II, CIN
Wheat	TaTCP18.B	TraesCS1B02G346300.1	class II, CIN
Wheat	TaTCP18.D	TraesCS1D02G335300.1	class II, CIN
Wheat	TaTCP21.A	TraesCS2A02G251100.1	class II, CIN
Wheat	TaTCP21.B	TraesCS2B02G265800.1	class II, CIN
Wheat	TaTCP21.D	TraesCS2D02G252100.1	class II, CIN
Wheat	TaTCP5.A	TraesCS3A02G302900.1	class II, CIN
Wheat	TaTCP5.B	TraesCS3B02G333400.1	class II, CIN
Wheat	TaTCP5.D	TraesCS3D02G298900.1	class II, CIN
Wheat	TaTB1.2A	TraesCS5A02G001900.1	class II, CYC/TB1	Chromosome 5A: 1,346,522-1,347,511
Wheat	TaTB1.2B	TraesCS5B02G002300.1	class II, CYC/TB1
Wheat	TaTB1.2D	TraesCS5D02G002300.1	class II, CYC/TB1
Wheat	TaTB1.A|TaTB1	TraesCS4A02G271300.1	class II, CYC/TB1
Wheat	TaTB1.B|TaTB1	TraesCS4B02G042700.1	class II, CYC/TB1
Wheat	TaTB1.D|TaTB1	TraesCS4D02G040100.1	class II, CYC/TB1
Wheat	TaTCP22.A	TraesCS2A02G018000.1	class II, CYC/TB1
Wheat	TaTCP22.B	TraesCS2B02G025700.1	class II, CYC/TB1
Wheat	TaTCP22.D	TraesCS2D02G019300.1	class II, CYC/TB1
Wheat	TaTCP24.A	TraesCS5A02G207300.1	class II, CYC/TB1
Wheat	TaTCP24.B	TraesCS5B02G205600.1	class II, CYC/TB1
Wheat	TaTCP24.D	TraesCS5D02G213400.1	class II, CYC/TB1
Wheat	TaPCF7.A	TraesCS3A02G422500LC	removed from analysis, no TCP domain
Wheat	TaPCF7.B	TraesCS3B02G503200LC	removed from analysis, no TCP domain
Wheat	TaPCF7.D	TraesCS3D02G384600LC	removed from analysis, no TCP domain

## Sheet: Table S3
Supplementary Table 3. Screen of HvTB1 protein against a Y2H screening library in yeast
*Barley gene IDs in the heterologous screen are obtained trough blast P against the barley geneome. Top 3 plast hits were retained
** Expression pattern- color code indicates difference when compared to VRS5(HvTB1). Green = same trend; blue = opposite trend; yellow = neutral. Expression data from shoot apical meristem cv. Bowman GSE102191 and GSE149110 (van Esse et al., 2017; Walla et al., 2020)
				Expression in barley shoot apex
	Gene identifier*				Read count per million			Standard deviation
Library	Gene ID (Arabidopsis)	Barley gene ID ( IBSC 2016)	Anotation (Barley)	Expression pattern**	W2	W3.5	W5.0	W2	W3.5	W5.0
Barley cDNA		HORVU4Hr1G038960.2	Alpha-1,4-glucan-protein synthase [UDP-forming]		14853.7	10959.8	8771.61	1741.91	4816.56	3828.83
		HORVU4Hr1G014910.1	Ankyrin repeat protein SKIP35		1880.27	1709.36	1964.16	135.94	706.199	334.638
		HORVU2Hr1G024160.1	chaperone protein dnaJ-related		238.863	244.351	168.363	26.874	107.174	98.4803
		HORVU4Hr1G024710.12	Clathrin, heavy chain		9277.62	7394.09	7477.96	1083.31	2844.1	2563.63
		HORVU3Hr1G060430.4	CTD small phosphatase-like protein 2		529.066	654.734	781.752	24.8175	255.848	88.5301
		HORVU4Hr1G007130.1	DNA-binding storekeeper protein-related transcriptional regulator		268.569	336.154	456.26	42.0094	157.739	61.0445
		HORVU3Hr1G005270.2	E3 ubiquitin-protein ligase SINA-like 10		126.035	106.34	115.263	17.2914	6.51943	42.7626
		HORVU5Hr1G050820.6	FCA-A1		2303.3	2533.99	3164.17	156.79	1088.2	434.557
		HORVU5Hr1G072420.2	HEAT SHOCK PROTEIN 81.4		78610.6	101052	116814	5676.4	65495.7	25348.2
		HORVU3Hr1G032920.1	Myosin heavy chain-like protein		1372.01	1602.97	1905.03	91.7531	563.56	271.829
		HORVU6Hr1G032200.3	Nuclear transcription factor Y subunit C-2		450.375	360.666	459.479	34.9687	113.282	90.6778
		HORVU7Hr1G022570.1	profilin 2		3602.44	3171.54	3079.43	184.836	1380.8	971.352
		HORVU3Hr1G001140.5	Ribosomal protein L6 family		2253.71	1308.82	1070.93	285.401	466.494	306.644
		HORVU5Hr1G037060.1	SWI/SNF complex subunit SWI3C		934.931	999.248	1304.13	37.0644	292.755	132.8
		HORVU3Hr1G073830.1	TCP family transcription factor 4		447.89	276.66	145.81	129.351	137.403	93.8194
		HORVU7Hr1G045860.5	Vacuolar protein sorting-associated protein VTA1 homolog		324.779	423.322	509.643	30.9371	187.187	88.9474
Arabidopsis TF heterologous	AT1G67260	HORVU4Hr1G007040.1	Hv.TEOSINTE BRANCHED 1 (HvTB1)		64.631	79.5303	171.914	4.87345	18.5345	46.7714
	AtTCP1	HORVU5Hr1G061270.1	Retarded palea-1		41.7464	47.9823	90.1536	3.82828	19.3123	16.3018
		HORVU5Hr1G000490.1	Hv.TB1-like		8.43069	0.602009	0.297658	4.82284	0.695158	0.595317
	AT3G18550	HORVU5Hr1G061270.1	Retarded palea-1		41.7464	47.9823	90.1536	3.82828	19.3123	16.3018
	AtBRC1	HORVU4Hr1G007040.1	Hv.TB1		64.631	79.5303	171.914	4.87345	18.5345	46.7714
		HORVU5Hr1G000490.1	Hv.TB1-like		8.43069	0.602009	0.297658	4.82284	0.695158	0.595317
	AT3G48590	HORVU4Hr1G062890.1	NF-YC9		0	1.80638	5.70719	0	1.55495	4.46257
	NF-YC1, NUCLEAR FACTOR Y	HORVU6Hr1G032200.3	NF-YC2		450.375	360.666	459.479	34.9687	113.282	90.6778
		HORVU7Hr1G048760.2	NF-YC4		651.133	563.805	598.27	8.95357	155.95	133.495
	AT5G63470	HORVU4Hr1G062890.1	NF-YC2		0	1.80638	5.70719	0	1.55495	4.46257
	NF-YC4	HORVU6Hr1G032200.3	NF-YC2		450.375	360.666	459.479	34.9687	113.282	90.6778
		HORVU7Hr1G108370.1	NF-YC4		0	0	0	0	0	0
	AT1G08970	HORVU6Hr1G032200.3	NF-YC9		450.375	360.666	459.479	34.9687	113.282	90.6778
	NF-YC9	HORVU7Hr1G108370.1	NF-YC2		0	0	0	0	0	0
		HORVU7Hr1G048760.2	NF-YC2		651.133	563.805	598.27	8.95357	155.95	133.495
	AT1G14920	HORVU4Hr1G006930.1	GAI-like protein		3815.66	3178.49	3039.8	327.387	1598.12	778.459
	AtGAI	HORVU3Hr1G058100.1	DELLA-like protein		326.376	440.055	455.437	33.6325	177.273	94.1879
		HORVU1Hr1G090800.1	DELLA-like protein		0	0	0	0	0	0
	AT2G01570	HORVU4Hr1G006930.1	GAI-like protein		3815.66	3178.49	3039.8	327.387	1598.12	778.459
	REPRESSOR OF GA, RGA	HORVU3Hr1G058100.1	DELLA-like protein		326.376	440.055	455.437	33.6325	177.273	94.1879
		HORVU1Hr1G090800.1	DELLA-like protein		0	0	0	0	0	0
	AT4G00850	HORVU5Hr1G028870.1	GRF1-interacting factor like protein		848.971	806.037	855.936	65.1618	124.232	201.546
	GIF3, GRF1-INTERACTING FACTOR 3	HORVU4Hr1G010610.1	GRF1-interacting factor like protein		2025.94	2976.92	3358.42	169.041	619.488	603.106
	AT2G02540	HORVU5Hr1G069730.1	Zinc-finger homeodomain protein		330.734	372.64	350.735	68.9694	30.8147	109.603
	ATHB21, HOMEOBOX PROTEIN 21	HORVU4Hr1G015250.6	Zinc-finger homeodomain protein		162.146	345.891	488.503	35.0256	126.575	49.1758
		HORVU1Hr1G091470.1	Zinc-finger homeodomain protein		10.4413	5.70372	8.72449	7.7512	3.4351	4.11028
	AT1G73360	HORVU6Hr1G079410.4	Homeobox-leucine zipper protein family		891.007	835.673	863.911	180.748	357.244	193.986
	ATEDT1	HORVU7Hr1G035230.3	Homeobox-leucine zipper protein family		209.89	243.728	282.698	63.7461	144.543	28.3582
	ENHANCED DROUGHT TOLERANCE 1	HORVU7Hr1G073440.1	Homeobox-leucine zipper protein family		1187.73	1314.26	2117.42	117.166	418.649	259.329
	AT1G05230	HORVU2Hr1G106970.2	Homeobox-leucine zipper protein family		2179.78	1726.56	2079.19	432.22	989.389	393.818
	HDG2, HOMEODOMAIN GLABROUS 2	HORVU7Hr1G073440.1	Homeobox-leucine zipper protein family		1187.73	1314.26	2117.42	117.166	418.649	259.329
		HORVU7Hr1G073450.1	Homeobox-leucine zipper protein family		0	5.62368	0	0	11.2474	0
	AT5G52170	HORVU6Hr1G065300.3	Homeobox-leucine zipper protein family		1028.33	1002.33	1204.92	140.744	299.145	202.821
	HDG7, HOMEODOMAIN GLABROUS 7	HORVU5Hr1G080700.2	Homeobox-leucine zipper protein family		203.471	114.283	181.582	45.8166	68.1946	57.4078
		HORVU7Hr1G073440.1	Homeobox-leucine zipper protein family		1187.73	1314.26	2117.42	117.166	418.649	259.329
	AT5G46880	HORVU1Hr1G050620.18	Homeobox-leucine zipper protein family		1479.46	1699.73	2681.15	252.923	572.531	106.175
	Homeobox-leucine zipper protein HDG5	HORVU2Hr1G106970.2	Homeobox-leucine zipper protein family		2179.78	1726.56	2079.19	432.22	989.389	393.818
		HORVU7Hr1G073440.1	Homeobox-leucine zipper protein family		1187.73	1314.26	2117.42	117.166	418.649	259.329
	AT4G04890	HORVU2Hr1G106970.2	Homeobox-leucine zipper protein family		2179.78	1726.56	2079.19	432.22	989.389	393.818
	PDF2, PROTODERMAL FACTOR 2	HORVU7Hr1G073440.1	Homeobox-leucine zipper protein family		1187.73	1314.26	2117.42	117.166	418.649	259.329
		HORVU7Hr1G073450.1	Homeobox-leucine zipper protein family		0	5.62368	0	0	11.2474	0
	AT5G25220	HORVU6Hr1G028610.2	Homeobox protein knotted-1-like 2		435.938	479.337	536.682	40.596	169.958	154.138
	KNAT3	HORVU4Hr1G084680.5	Homeobox protein knotted-1-like 3		20.0823	2.70741	6.92223	12.0867	1.52898	5.8242
	KNOTTED1-LIKE HOMEOBOX GENE 3	HORVU7Hr1G114650.5	Homeobox protein knotted-1-like 11		537.509	546.857	699.796	84.2716	203.002	113.786
	AT1G28300	HORVU3Hr1G067350.4	B3 domain-containing transcription factor ABI3		28.5117	100.826	131.868	10.1334	25.1632	22.7174
	ATLEC2, LEAFY COTYLEDON 2	HORVU3Hr1G092690.2	B3 domain-containing transcription factor ABI3		0	0.300609	1.19389	0	0.601218	1.68383
		HORVU2Hr1G119600.1	AP2/B3 domain-containing transcription factor family		0	0	0	0	0	0
	AT1G02170	HORVU1Hr1G055210.1	metacaspase 1		299.474	319.84	419.12	30.2098	96.0798	72.8567
	METACASPASE 1	HORVU1Hr1G071130.1	metacaspase 1		18.0703	6.62254	4.86041	7.54263	4.90155	3.00066
		HORVU3Hr1G020830.1	metacaspase 1		50.9998	34.5396	61.7412	24.1876	10.0968	4.64115
	AT2G47460	HORVU4Hr1G054420.3	MYB 4		0.401698	3.60263	9.06373	0.695762	0.970451	2.78844
	ATMYB12, MYB DOMAIN PROTEIN 12	HORVU1Hr1G074260.1	MYB 4		19.2774	12.6284	11.4021	9.11498	3.6829	7.64997
		HORVU3Hr1G082210.1	MYB 12		31.7126	43.8097	32.5042	16.9293	32.8647	17.8553
	AT3G24310	HORVU6Hr1G057670.3	MYB 79		0.803544	4.20289	4.25428	0.69589	5.39926	1.63324
	AtMYB71	HORVU0Hr1G005100.1	MYB 79		0	0	0.602133	0	0	1.20427
		HORVU4Hr1G084360.3	MYB 305		0	0	0	0	0	0
	AT1G74650	HORVU4Hr1G023510.2	MYB 96		2.81168	2.10408	2.13572	2.78514	0.60588	1.2125
	MYB31	HORVU5Hr1G123880.1	MYB 60		0	0	0.297659	0	0	0.595318
		HORVU5Hr1G045540.1	MYB 30		1.60585	0.299465	0	1.84112	0.598929	0
	AT5G65790	HORVU5Hr1G098540.1	MYB 36		7.2264	0.302544	1.19729	4.82261	0.605088	0.97218
	ATMYB68	HORVU1Hr1G061220.1	MYB 36		0	0	0	0	0	0
		HORVU2Hr1G010450.2	MYB 36		5.22044	1.49723	12.7225	3.87763	1.14518	3.06098
	AT5G62470	HORVU4Hr1G023510.2	MYB 96		2.81168	2.10408	2.13572	2.78514	0.60588	1.2125
	MYB96	HORVU5Hr1G123880.1	MYB 30		0	0	0.297659	0	0	0.595318
		HORVU5Hr1G045540.1	MYB 60		1.60585	0.299465	0	1.84112	0.598929	0

## Sheet: Table S4
Supplementary Table 4. Expression of TCP transcription factors used in the Y2H screen in the developing shoot apex
*shoot apex development based on waddington scale (W), expression data from shoot apical meristem cv. Bowman GSE102191 and GSE149110 (van Esse et al., 2017; Walla et al., 2020)
			Average			STDEV			W2			W3			W5
		GeneID (IBSC 2019)	W2*	W3.5*	W5*	W2	W3.5	W5	rep1	rep2	rep3	rep1	rep2	rep3	rep1	rep2	rep3
CIN clade	HvTCP1	HORVU.MOREX.r2.3HG0203860.1	1118	666.333	529	317.322	425.945	193.202	1234	1361	759	538	374	1087	699	285	603
	HvTCP2	HORVU.MOREX.r2.3HG0241750.1	389.333	298.667	149.667	113.918	116.212	57.709	406	494	268	334	219	343	212	49	188
	HvTCP21	HORVU.MOREX.r2.5HG0354620.1	128	127	131	29	39.7157	18	128	157	99	81	63	237	139	113	141
TB1-clade	HvTCP15	HORVU.MOREX.r2.2HG0080750.1	15	2	14.6667	7	10.5987	4.93288	12	23	10	2	1	3	16	18	9.99999
	HvTCP17|HvTB2	HORVU.MOREX.r2.5HG0397500.1	37.6667	34.3333	77.3333	4.04145	10.0664	6.245	37	42	34	22	31	50	67	94	71
	HvTB1-like	HORVU.MOREX.r2.5HG0349550.1	6.66667	0.333335	0.666667	4.72581	6.02771	6.9282	3.00001	5	12	0	0	1.00001	2	0	0
	VRS5(HvTB1)	HORVU.MOREX.r2.4HG0280760.1	59	66.3333	143.333	3.4641	2.30945	4.35889	63	57	57	58	65	76	184	130	116

## Sheet: Table S5
Supplementary Table 5.Measured phenotypical data for wildtype Golden Promise, hvtb2-1 and hvtb2-2
Line	trait	value
Golden Promise	grain _length_central	8.3
Golden Promise	grain _length_central	7.3
Golden Promise	grain _length_central	7.49
Golden Promise	grain _length_central	8.18
Golden Promise	grain _length_central	8.66
Golden Promise	grain _length_central	8.13
Golden Promise	grain _length_central	8.09
Golden Promise	grain _length_central	8.13
Golden Promise	grain _length_central	8.07
Golden Promise	grain _length_central	7.76
Golden Promise	grain _length_central	6.89
Golden Promise	grain _length_central	8.03
Golden Promise	grain _length_central	8.42
Golden Promise	grain _length_central	8.1
Golden Promise	grain _length_central	8.09
Golden Promise	grain _length_central	8.29
Golden Promise	grain _length_central	8.32
Golden Promise	grain _length_central	8.13
Golden Promise	grain _length_central	8
Golden Promise	grain _length_central	7.84
Golden Promise	grain _length_central	8.5
Golden Promise	grain _length_central	8.35
Golden Promise	grain _length_central	8.42
Golden Promise	grain _length_central	7.89
Golden Promise	grain _length_central	8.75
Golden Promise	grain _length_central	8.34
Golden Promise	grain _length_central	7.39
Golden Promise	grain _length_central	8.45
Golden Promise	grain _length_central	8.34
Golden Promise	grain _length_central	7.89
Golden Promise	grain _width_central	3.69
Golden Promise	grain _width_central	3.61
Golden Promise	grain _width_central	3.62
Golden Promise	grain _width_central	3.52
Golden Promise	grain _width_central	3.47
Golden Promise	grain _width_central	3.33
Golden Promise	grain _width_central	3.55
Golden Promise	grain _width_central	3.5
Golden Promise	grain _width_central	3.79
Golden Promise	grain _width_central	3.54
Golden Promise	grain _width_central	3.62
Golden Promise	grain _width_central	3.62
Golden Promise	grain _width_central	3.72
Golden Promise	grain _width_central	3.7
Golden Promise	grain _width_central	3.66
Golden Promise	grain _width_central	3.8
Golden Promise	grain _width_central	3.55
Golden Promise	grain _width_central	3.61
Golden Promise	grain _width_central	3.75
Golden Promise	grain _width_central	3.65
Golden Promise	grain _width_central	3.71
Golden Promise	grain _width_central	3.8
Golden Promise	grain _width_central	3.61
Golden Promise	grain _width_central	3.63
Golden Promise	grain _width_central	3.85
Golden Promise	grain _width_central	3.65
Golden Promise	grain _width_central	3.61
Golden Promise	grain _width_central	3.7
Golden Promise	grain _width_central	3.95
Golden Promise	grain _width_central	3.8
hvtb2-1	grain _length_central	9.02
hvtb2-1	grain _length_central	8.62
hvtb2-1	grain _length_central	8.32
hvtb2-1	grain _length_central	7.61
hvtb2-1	grain _length_central	9.03
hvtb2-1	grain _length_central	8.67
hvtb2-1	grain _length_central	8.19
hvtb2-1	grain _length_central	8.66
hvtb2-1	grain _length_central	8.02
hvtb2-1	grain _length_central	7.81
hvtb2-1	grain _length_central	8.69
hvtb2-1	grain _length_central	9
hvtb2-1	grain _length_central	9.1
hvtb2-1	grain _length_central	8.52
hvtb2-1	grain _length_central	8.62
hvtb2-1	grain _length_central	8.55
hvtb2-1	grain _length_central	8.65
hvtb2-1	grain _length_central	9.47
hvtb2-1	grain _length_central	9.13
hvtb2-1	grain _length_central	9.53
hvtb2-1	grain _length_central	8.19
hvtb2-1	grain _length_central	7.3
hvtb2-1	grain _length_central	7.11
hvtb2-1	grain _length_central	7.95
hvtb2-1	grain _length_central	7.1
hvtb2-1	grain _length_central	7.63
hvtb2-1	grain _length_central	7.56
hvtb2-1	grain _length_central	7.18
hvtb2-1	grain _length_central	6.86
hvtb2-1	grain _length_central	7.84
hvtb2-1	grain _length_lateral	6.84
hvtb2-1	grain _length_lateral	7.32
hvtb2-1	grain _length_lateral	7.86
hvtb2-1	grain _length_lateral	8.38
hvtb2-1	grain _length_lateral	8.81
hvtb2-1	grain _length_lateral	5.87
hvtb2-1	grain _length_lateral	6.55
hvtb2-1	grain _length_lateral	7.51
hvtb2-1	grain _length_lateral	8.49
hvtb2-1	grain _length_lateral	6.55
hvtb2-1	grain _length_lateral	7.48
hvtb2-1	grain _length_lateral	7.84
hvtb2-1	grain _length_lateral	8
hvtb2-1	grain _length_lateral	7.19
hvtb2-1	grain _length_lateral	8.55
hvtb2-1	grain _length_lateral	7.86
hvtb2-1	grain _length_lateral	6.21
hvtb2-1	grain _length_lateral	7.85
hvtb2-1	grain _length_lateral	7.32
hvtb2-1	grain _length_lateral	7.73
hvtb2-1	grain _length_lateral	6.58
hvtb2-1	grain _length_lateral	9.32
hvtb2-1	grain _length_lateral	7.33
hvtb2-1	grain _length_lateral	6.55
hvtb2-1	grain _length_lateral	6.56
hvtb2-1	grain _length_lateral	7.77
hvtb2-1	grain _length_lateral	6.39
hvtb2-1	grain _length_lateral	6.96
hvtb2-1	grain _length_lateral	7.14
hvtb2-1	grain _length_lateral	7.38
hvtb2-1	grain _width_central	3.72
hvtb2-1	grain _width_central	2.69
hvtb2-1	grain _width_central	3.09
hvtb2-1	grain _width_central	3.19
hvtb2-1	grain _width_central	3
hvtb2-1	grain _width_central	3.18
hvtb2-1	grain _width_central	3.2
hvtb2-1	grain _width_central	3.13
hvtb2-1	grain _width_central	3.12
hvtb2-1	grain _width_central	3.19
hvtb2-1	grain _width_central	3.41
hvtb2-1	grain _width_central	2.86
hvtb2-1	grain _width_central	3.4
hvtb2-1	grain _width_central	4.1
hvtb2-1	grain _width_central	3.57
hvtb2-1	grain _width_central	3.06
hvtb2-1	grain _width_central	3.66
hvtb2-1	grain _width_central	3.54
hvtb2-1	grain _width_central	3.57
hvtb2-1	grain _width_central	3.23
hvtb2-1	grain _width_central	3.27
hvtb2-1	grain _width_central	2.98
hvtb2-1	grain _width_central	3.32
hvtb2-1	grain _width_central	3.91
hvtb2-1	grain _width_central	3.75
hvtb2-1	grain _width_central	3.06
hvtb2-1	grain _width_central	3.05
hvtb2-1	grain _width_central	3.09
hvtb2-1	grain _width_central	2.65
hvtb2-1	grain _width_central	2.81
hvtb2-1	grain _width_lateral	2.92
hvtb2-1	grain _width_lateral	2.79
hvtb2-1	grain _width_lateral	2.81
hvtb2-1	grain _width_lateral	3.08
hvtb2-1	grain _width_lateral	3.02
hvtb2-1	grain _width_lateral	2.11
hvtb2-1	grain _width_lateral	2.6
hvtb2-1	grain _width_lateral	3.19
hvtb2-1	grain _width_lateral	3.34
hvtb2-1	grain _width_lateral	2.46
hvtb2-1	grain _width_lateral	3
hvtb2-1	grain _width_lateral	2.09
hvtb2-1	grain _width_lateral	3.15
hvtb2-1	grain _width_lateral	2.99
hvtb2-1	grain _width_lateral	3.18
hvtb2-1	grain _width_lateral	3.17
hvtb2-1	grain _width_lateral	2.56
hvtb2-1	grain _width_lateral	2.95
hvtb2-1	grain _width_lateral	2.12
hvtb2-1	grain _width_lateral	2.06
hvtb2-1	grain _width_lateral	2.25
hvtb2-1	grain _width_lateral	2.09
hvtb2-1	grain _width_lateral	2.46
hvtb2-1	grain _width_lateral	2.67
hvtb2-1	grain _width_lateral	2.53
hvtb2-1	grain _width_lateral	2.7
hvtb2-1	grain _width_lateral	2.64
hvtb2-1	grain _width_lateral	2.58
hvtb2-1	grain _width_lateral	3.07
hvtb2-1	grain _width_lateral	2.83
hvtb2-2	grain _length_central	9.07
hvtb2-2	grain _length_central	9.11
hvtb2-2	grain _length_central	8.34
hvtb2-2	grain _length_central	7.89
hvtb2-2	grain _length_central	7.9
hvtb2-2	grain _length_central	8.26
hvtb2-2	grain _length_central	8.07
hvtb2-2	grain _length_central	8.39
hvtb2-2	grain _length_central	8.1
hvtb2-2	grain _length_central	8.87
hvtb2-2	grain _length_central	8.57
hvtb2-2	grain _length_central	7.28
hvtb2-2	grain _length_central	8.05
hvtb2-2	grain _length_central	8.1
hvtb2-2	grain _length_central	7.56
hvtb2-2	grain _length_central	7.34
hvtb2-2	grain _length_central	7.19
hvtb2-2	grain _length_central	7.59
hvtb2-2	grain _length_central	7.64
hvtb2-2	grain _length_central	8.04
hvtb2-2	grain _length_central	7.98
hvtb2-2	grain _length_central	7.33
hvtb2-2	grain _length_central	7.36
hvtb2-2	grain _length_central	7.55
hvtb2-2	grain _length_central	7.72
hvtb2-2	grain _length_central	7.29
hvtb2-2	grain _length_central	7.26
hvtb2-2	grain _length_central	8.17
hvtb2-2	grain _length_central	6.93
hvtb2-2	grain _length_central	8.35
hvtb2-2	grain _length_lateral	7.71
hvtb2-2	grain _length_lateral	7.85
hvtb2-2	grain _length_lateral	7.92
hvtb2-2	grain _length_lateral	8
hvtb2-2	grain _length_lateral	5.92
hvtb2-2	grain _length_lateral	8.05
hvtb2-2	grain _length_lateral	7.66
hvtb2-2	grain _length_lateral	7.34
hvtb2-2	grain _length_lateral	8.34
hvtb2-2	grain _length_lateral	7.34
hvtb2-2	grain _length_lateral	7.29
hvtb2-2	grain _length_lateral	6.85
hvtb2-2	grain _length_lateral	6.96
hvtb2-2	grain _length_lateral	6.61
hvtb2-2	grain _length_lateral	6.56
hvtb2-2	grain _length_lateral	6.93
hvtb2-2	grain _length_lateral	5.4
hvtb2-2	grain _length_lateral	6.85
hvtb2-2	grain _length_lateral	6.51
hvtb2-2	grain _length_lateral	7.54
hvtb2-2	grain _length_lateral	7
hvtb2-2	grain _length_lateral	6.91
hvtb2-2	grain _length_lateral	7.1
hvtb2-2	grain _length_lateral	6.77
hvtb2-2	grain _length_lateral	7.55
hvtb2-2	grain _length_lateral	7.51
hvtb2-2	grain _length_lateral	6.73
hvtb2-2	grain _length_lateral	7.63
hvtb2-2	grain _length_lateral	7.73
hvtb2-2	grain _length_lateral	7.2
hvtb2-2	grain _width_central	3.11
hvtb2-2	grain _width_central	4.23
hvtb2-2	grain _width_central	3.37
hvtb2-2	grain _width_central	3.18
hvtb2-2	grain _width_central	3.22
hvtb2-2	grain _width_central	3.27
hvtb2-2	grain _width_central	3.09
hvtb2-2	grain _width_central	3.26
hvtb2-2	grain _width_central	3.41
hvtb2-2	grain _width_central	3.19
hvtb2-2	grain _width_central	3.11
hvtb2-2	grain _width_central	3.45
hvtb2-2	grain _width_central	3.31
hvtb2-2	grain _width_central	3.44
hvtb2-2	grain _width_central	3.69
hvtb2-2	grain _width_central	3.04
hvtb2-2	grain _width_central	3.5
hvtb2-2	grain _width_central	3.73
hvtb2-2	grain _width_central	3.41
hvtb2-2	grain _width_central	3.66
hvtb2-2	grain _width_central	2.43
hvtb2-2	grain _width_central	3.12
hvtb2-2	grain _width_central	3.01
hvtb2-2	grain _width_central	3.32
hvtb2-2	grain _width_central	3.4
hvtb2-2	grain _width_central	3.39
hvtb2-2	grain _width_central	2.53
hvtb2-2	grain _width_central	3.25
hvtb2-2	grain _width_central	3.35
hvtb2-2	grain _width_central	2.62
hvtb2-2	grain _width_lateral	3.05
hvtb2-2	grain _width_lateral	3.14
hvtb2-2	grain _width_lateral	2.98
hvtb2-2	grain _width_lateral	3.12
hvtb2-2	grain _width_lateral	2.58
hvtb2-2	grain _width_lateral	2.97
hvtb2-2	grain _width_lateral	2.93
hvtb2-2	grain _width_lateral	2.87
hvtb2-2	grain _width_lateral	2.97
hvtb2-2	grain _width_lateral	2.29
hvtb2-2	grain _width_lateral	3.09
hvtb2-2	grain _width_lateral	3.05
hvtb2-2	grain _width_lateral	3.02
hvtb2-2	grain _width_lateral	2.5
hvtb2-2	grain _width_lateral	2.71
hvtb2-2	grain _width_lateral	2.87
hvtb2-2	grain _width_lateral	3.01
hvtb2-2	grain _width_lateral	2.81
hvtb2-2	grain _width_lateral	2.55
hvtb2-2	grain _width_lateral	2.59
hvtb2-2	grain _width_lateral	2.51
hvtb2-2	grain _width_lateral	2.87
hvtb2-2	grain _width_lateral	2.9
hvtb2-2	grain _width_lateral	2.38
hvtb2-2	grain _width_lateral	2.92
hvtb2-2	grain _width_lateral	3.07
hvtb2-2	grain _width_lateral	2.75
hvtb2-2	grain _width_lateral	3.02
hvtb2-2	grain _width_lateral	3.12
hvtb2-2	grain _width_lateral	2.95
Golden Promise	spike_length	9.2
Golden Promise	spike_length	9.4
Golden Promise	spike_length	9.4
Golden Promise	spike_length	6
Golden Promise	spike_length	8.1
Golden Promise	spike_length	8.3
Golden Promise	spike_length	7.3
Golden Promise	spike_length	6.5
Golden Promise	spike_length	8.5
Golden Promise	spike_length	7.5
Golden Promise	spike_length	7.3
Golden Promise	spike_length	7.4
Golden Promise	spike_length	6.4
Golden Promise	spike_length	7.9
Golden Promise	spike_length	7.3
Golden Promise	spike_length	6.4
Golden Promise	spike_length	6
Golden Promise	spike_length	7.1
hvtb2-1	spike_length	9
hvtb2-1	spike_length	5.6
hvtb2-1	spike_length	7.1
hvtb2-1	spike_length	8.1
hvtb2-1	spike_length	8.2
hvtb2-1	spike_length	6.5
hvtb2-1	spike_length	7.6
hvtb2-1	spike_length	8.5
hvtb2-1	spike_length	7.4
hvtb2-1	spike_length	5.2
hvtb2-1	spike_length	7.3
hvtb2-1	spike_length	6
hvtb2-1	spike_length	4.3
hvtb2-1	spike_length	5
hvtb2-1	spike_length	6.1
hvtb2-1	spike_length	5.7
hvtb2-1	spike_length	5.1
hvtb2-1	spike_length	5.8
hvtb2-2	spike_length	7.9
hvtb2-2	spike_length	8.2
hvtb2-2	spike_length	8.4
hvtb2-2	spike_length	7.8
hvtb2-2	spike_length	8.1
hvtb2-2	spike_length	7.6
hvtb2-2	spike_length	8.2
hvtb2-2	spike_length	7.6
hvtb2-2	spike_length	7.3
hvtb2-2	spike_length	6.4
hvtb2-2	spike_length	5
hvtb2-2	spike_length	6.3
hvtb2-2	spike_length	8.4
hvtb2-2	spike_length	5.6
hvtb2-2	spike_length	6.2
hvtb2-2	spike_length	6
hvtb2-2	spike_length	4.5
hvtb2-2	spike_length	5.3
Golden Promise	TGW_central	42.58
Golden Promise	TGW_central	46.04
Golden Promise	TGW_central	48.8267
Golden Promise	TGW_central	48.34
Golden Promise	TGW_central	54.0733
Golden Promise	TGW_central	32.54
Golden Promise	TGW_central	35.5467
Golden Promise	TGW_central	32.9133
Golden Promise	TGW_central	36.0867
Golden Promise	TGW_central	33.64
Golden Promise	TGW_central	35.3333
Golden Promise	TGW_central	30.3
Golden Promise	TGW_central	36.28
Golden Promise	TGW_central	36.64
Golden Promise	TGW_central	36.9267
Golden Promise	TGW_central	34.9533
Golden Promise	TGW_central	36.08
Golden Promise	TGW_central	34.3133
Golden Promise	TGW_central	32.4
Golden Promise	TGW_central	35.78
hvtb2-1	TGW_central	37.12
hvtb2-1	TGW_central	33.56
hvtb2-1	TGW_central	40.6667
hvtb2-1	TGW_central	46.1733
hvtb2-1	TGW_central	29.34
hvtb2-1	TGW_central	33.2
hvtb2-1	TGW_central	34.1933
hvtb2-1	TGW_central	36.6667
hvtb2-1	TGW_central	37.8133
hvtb2-1	TGW_central	31.9267
hvtb2-2	TGW_central	36.4667
hvtb2-2	TGW_central	32.38
hvtb2-2	TGW_central	44.6133
hvtb2-2	TGW_central	51.66
hvtb2-2	TGW_central	45.98
hvtb2-2	TGW_central	35.82
hvtb2-2	TGW_central	32.64
hvtb2-2	TGW_central	35.3
hvtb2-2	TGW_central	32.4467
hvtb2-2	TGW_central	31.78
hvtb2-2	TGW_central	23.8333
hvtb2-1	TGW_lateral	21.1133
hvtb2-1	TGW_lateral	26.3667
hvtb2-1	TGW_lateral	33.72
hvtb2-1	TGW_lateral	32.1667
hvtb2-1	TGW_lateral	22.6733
hvtb2-1	TGW_lateral	18.4067
hvtb2-1	TGW_lateral	26.5667
hvtb2-1	TGW_lateral	21.9733
hvtb2-1	TGW_lateral	21.46
hvtb2-1	TGW_lateral	22.8533
hvtb2-2	TGW_lateral	25.4133
hvtb2-2	TGW_lateral	25.46
hvtb2-2	TGW_lateral	35.96
hvtb2-2	TGW_lateral	28.1667
hvtb2-2	TGW_lateral	37.3267
hvtb2-2	TGW_lateral	24.4867
hvtb2-2	TGW_lateral	24.6867
hvtb2-2	TGW_lateral	29.5667
hvtb2-2	TGW_lateral	24.9867
hvtb2-2	TGW_lateral	25.4933
hvtb2-2	TGW_lateral	23.9333
Golden Promise	tillers	16
Golden Promise	tillers	30
Golden Promise	tillers	24
Golden Promise	tillers	22
Golden Promise	tillers	32
Golden Promise	tillers	23
Golden Promise	tillers	43
Golden Promise	tillers	47
Golden Promise	tillers	37
Golden Promise	tillers	28
Golden Promise	tillers	27
hvtb2-1	tillers	33
hvtb2-1	tillers	41
hvtb2-1	tillers	39
hvtb2-1	tillers	44
hvtb2-1	tillers	53
hvtb2-1	tillers	42
hvtb2-1	tillers	19
hvtb2-1	tillers	43
hvtb2-1	tillers	53
hvtb2-1	tillers	34
hvtb2-1	tillers	40
hvtb2-1	tillers	40
hvtb2-2	tillers	33
hvtb2-2	tillers	45
hvtb2-2	tillers	39
hvtb2-2	tillers	44
hvtb2-2	tillers	40
hvtb2-2	tillers	27
hvtb2-2	tillers	46
hvtb2-2	tillers	31
hvtb2-2	tillers	37
hvtb2-2	tillers	36
hvtb2-2	tillers	44
hvtb2-2	tillers	43
hvtb2-1	branch_length	0.5
hvtb2-1	branch_length	1.4
hvtb2-1	branch_length	1.4
hvtb2-1	branch_length	2.5
hvtb2-1	branch_length	2.4
hvtb2-1	branch_length	1.6
hvtb2-1	branch_length	1.9
hvtb2-1	branch_length	1.3
hvtb2-1	branch_length	2.6
hvtb2-1	branch_length	2.7
hvtb2-1	branch_length	1.5
hvtb2-1	branch_length	1.4
hvtb2-1	branch_length	0.5
hvtb2-1	branch_length	2.8
hvtb2-1	branch_length	1.7
hvtb2-1	branch_length	2.2
hvtb2-1	branch_length	1.5
hvtb2-1	branch_length	0.8
hvtb2-1	branch_length	1.6
hvtb2-1	branch_length	0.5
hvtb2-1	branch_length	2
hvtb2-1	branch_length	1.4
hvtb2-1	branch_length	1.4
hvtb2-1	branch_length	0.5
hvtb2-1	branch_length	0.8
hvtb2-1	branch_length	0.5
hvtb2-1	branch_length	1.4
hvtb2-1	branch_length	0.8
hvtb2-1	branch_length	1.8
hvtb2-1	branch_length	0.5
hvtb2-1	branch_length	1.3
hvtb2-1	branch_length	0.8
hvtb2-1	branch_length	0.5
hvtb2-2	branch_length	2.4
hvtb2-2	branch_length	1.1
hvtb2-2	branch_length	2.3
hvtb2-2	branch_length	2.6
hvtb2-2	branch_length	2.1
hvtb2-2	branch_length	0.9
hvtb2-2	branch_length	0.9
hvtb2-2	branch_length	1.2
hvtb2-2	branch_length	0.8
hvtb2-2	branch_length	1
hvtb2-2	branch_length	1.6
hvtb2-2	branch_length	1.8
hvtb2-2	branch_length	1.2
hvtb2-2	branch_length	1.9
hvtb2-2	branch_length	2.1
hvtb2-2	branch_length	3.1
hvtb2-2	branch_length	2.1
hvtb2-2	branch_length	0.5
hvtb2-2	branch_length	0.5
hvtb2-2	branch_length	0.5
hvtb2-2	branch_length	0.5
hvtb2-2	branch_length	1.6
hvtb2-2	branch_length	2.4
hvtb2-2	branch_length	1.4
hvtb2-2	branch_length	0.5
hvtb2-2	branch_length	1.8
hvtb2-2	branch_length	0.8
hvtb2-2	branch_length	0.4
hvtb2-2	branch_length	1.5
hvtb2-2	branch_length	2.4
hvtb2-2	branch_length	1.4
hvtb2-2	branch_length	2.2
hvtb2-2	branch_length	1.5
hvtb2-2	branch_length	2.3
hvtb2-2	branch_length	2.1
hvtb2-2	branch_length	1.6
hvtb2-2	branch_length	1.5
hvtb2-2	branch_length	1.4
hvtb2-2	branch_length	0.5
hvtb2-2	branch_length	2.3
hvtb2-2	branch_length	2.2
hvtb2-2	branch_length	2.4
Golden Promise	Grains_spike	27
Golden Promise	Grains_spike	23
Golden Promise	Grains_spike	23
Golden Promise	Grains_spike	29
Golden Promise	Grains_spike	27
Golden Promise	Grains_spike	23
Golden Promise	Grains_spike	23
Golden Promise	Grains_spike	24
Golden Promise	Grains_spike	25
tb2-1	Grains_spike	30
tb2-1	Grains_spike	39
tb2-1	Grains_spike	37
tb2-1	Grains_spike	22
tb2-1	Grains_spike	29
tb2-1	Grains_spike	25
tb2-1	Grains_spike	47
tb2-1	Grains_spike	18
tb2-1	Grains_spike	25
tb2-2	Grains_spike	47
tb2-2	Grains_spike	24
tb2-2	Grains_spike	42
tb2-2	Grains_spike	41
tb2-2	Grains_spike	48
tb2-2	Grains_spike	29
tb2-2	Grains_spike	39
tb2-2	Grains_spike	35
tb2-2	Grains_spike	33

## Sheet: Table S6 
Supplementary Table 6. Primers used in this study
	Primer		Sequence	Reference
qRT PCR	HvADP	Forward	GCTCTCCAACAACATTGCCAAC	Walling et al., 2018
		Reverse	GAGACATCCAGCATCATTCATTCC
	HvVRS1	Forward	ATCCAGTTCCTGAGCACACC	van Esse et al., 2017
		Reverse	GAGGAGATTGGAGGGGAGAC
	HvVRS2	Forward	CAACATCGTCGTGTCATCG	Zwirek et al. 2019
		Reverse	GGGAACGAGCCGTAGAGC
	HvVRS3	Forward	CACTTTCTTTATGAGTGGACGAAA
		Reverse	CAGAAGAGATTTCACGCCAGA
	HvVRS5	Forward	ACCATTCCTCCCCTCCATT
		Reverse	GCACCGGCACCGGCACAGAGGTAG
	HvIDS	Forward	CTAGCTCTCTGCTTACTCCCATG GAC
		Reverse	CATGGCTCGGCAATGTTATCTCT CTC
	HvVRS4	Forward	ATTACCACCACCTCAGGATCA	Koppolu et. all. 2013
		Reverse	GAGTAGGAGAGGTAATCCACA
	HvTB2	Forward	ATGTCGGCTTCGATGACTG	This work
		Reverse	CTTCGTCATACTCGCCATCA
	HvSPL8.1	Forward	CAGCCGGAATGTTCTTTCGGTC	Tripathi et al., 2018
		Reverse	GGTGTATCATCAATCTATCCATAGC
genotyping COM1, INT-H	min6800	Forward	TTAAGCCCGATGGTGTTCTC
		Reverse	TGACAGCAAATGCACATTGA
	min3850	Forward	CTCTTTCTCCGTGCTTGGTC
		Reverse	ACCGCCAATGGATGTATGAT
	min3780	Forward	GAAGGGTTTTTGGGGAAGAG
		Reverse	GAATTGGATTTGCATGTTGC
	min2426	Forward	CACGGCCAAAAATAGAGGAG
		Reverse	AACAATTTTATGCGGCGTTC
	min1000F/min498R	Forward	ACCAAAGGGTTGACACGAAC
		Reverse	GAGATCCAGAAACCGTGAGG
	min498F/ plus148R	Forward	AGCATGCAGCAAAATCACTG
		Reverse	CTGTTCATCTCGCGTCTGTG
	plus148F/ plus1431R	Forward	ATGGCAACCAGTTCAACTCC
		Reverse	GGTTCGGATTTCTCACTTCG
	plus2058	Forward	TCTATGTTTGGAGCCTTGGAG
		Reverse	TGTACTTGTGTGCATGCTTTAGG
	plus 2600	Forward	TGGACACTTACATATATATTGCACAC
		Reverse	AAGTCGGCCCACAAATAGAC
	plus3334	Forward	CCTGAAAGTTGAAGATTTGATTTG
		Reverse	TTTTGGCTGTGTGCATCTTAG
	plus5188	Forward	TGAGATAACTCCCTCCGTACC
		Reverse	TGCACGTACGTAAGCAGAATG
	plus7050	Forward	GCAAAAATCCGACAAACTCG
		Reverse	GCTCCGTCCCTAGATGAGTG
	plus8295	Forward	GCCTCTAGTTGACTAGCTCGTTG
		Reverse	ATTGCTTGCAAGGCTTGTG
	plus9389	Forward	CCTGCTCCAAGTAGGATTGG
		Reverse	TCCATCTACGAGAGGGGATG
	plus10589	Forward	TTCCGACGAAAGCAATATCC
		Reverse	ATGTAGAGTGGGGCGTTTTG
	plus12848	Forward	ACAACAATGACCTCCCTTGC
		Reverse	TCTCCCAAAACAGCAGTGTG
	plus14052	Forward	AGGTACCGTTCCCATCACAG
		Reverse	TCCCACAACCTGCTTATTCC
cloning into pDONR201	HvTB1-like	Forward	GGGGACAAGTTTGTACAAAAAAGCAGGCTTCATGTTTCCTTTCTATGATTCCCCAAG
		Reverse	GGGGACCACTTTGTACAAGAAAGCTGGGTATCAGTAGTGCTGGGAGTTGGCAAAC
		NtDel	GGGGACAAGTTTGTACAAAAAAGCAGGCTTCATGGATCAGGCGCCGGCGCCCAGGCCAG
	HvTB1-like	Forward	GGGGACAAGTTTGTACAAAAAAGCAGGCTTCATGGAAATGGAAATGGGGATG
		Reverse	GGGGACCACTTTGTACAAGAAAGCTGGGTATCAGTAGTAGTACTGGATGC
		NtDEL58Fowrard	GGGGACAAGTTTGTACAAAAAAGCAGGCTTCATGACGGACGACATCACGCCTCC
	HvTB2	Forward	GGGGACAAGTTTGTACAAAAAAGCAGGCTTCATGTTGCCTTACCACCCTAACC
		Reverse	GGGGACCACTTTGTACAAGAAAGCTGGGTACTAGTATTGCATACCGTCTAAG
		NtDEL74Fowrard	GGGGACAAGTTTGTACAAAAAAGCAGGCTTCATGCCGCCGGGGAACGGGCCAAG
	HvTCP15	Forward	GGGGACAAGTTTGTACAAAAAAGCAGGCTTCATGACCGCTCCAGCTCCGGCGGAGCG
		Reverse	GGGGACCACTTTGTACAAGAAAGCTGGGTATTAGTCCAACTCCAATCCTTC
	TCP01	Forward	GGGGACAAGTTTGTACAAAAAAGCAGGCTTCATGGGCGACGCCGGCCAGTC
		Reverse	GGGGACCACTTTGTACAAGAAAGCTGGGTATCAGTGGCGGGAAGCCGAGGAAAC
	TCP02	Forward	GGGGACAAGTTTGTACAAAAAAGCAGGCTTCATGATGAGCAGCAACAACCAGC
		Reverse	GGGGACCACTTTGTACAAGAAAGCTGGGTACTAGCTTCCTGTCTGGTCATGG
	TCP21	Forward	GGGGACAAGTTTGTACAAAAAAGCAGGCTTCATGGAAGAGGCAGACAAGGAC
		Reverse	GGGGACCACTTTGTACAAGAAAGCTGGGTATTATGTCTTCCTTTCCTCCTTG
genotyping CRISPR-lines	CAS9	Forward	CTGGCCAATGGAGAGATTC
		Reverse	GCTCCCTGATGGGCTTATCC
	HvTB2	Forward	CTAGTATTGCATACCGTCTAAG
		Reverse	ATGTTGCCTTACCACCCTAACC
Col. PCR Yeast	pDEST22	Forward	AGGGATGTTTAATACCACTAC
		Reverse	CAAACCTCTGGCGAAGA
RNA in-situ	pGGCooo entry vector	Forward	GGAATTGTGAGCGGATAACA	Kirschner et al., 2017
		Reverse	CACGACGTTGTAAAACGACG
